# Supplementary material for: An ultra-short-acting benzodiazepine in thalamic nucleus reuniens undermines fear extinction via intermediation of hippocamposeptal circuits
Source: Commun Biol. 2024 Jun 14;7:728. doi: 10.1038/s42003-024-06417-w (PMC11178775; doi:10.1038/s42003-024-06417-w)
Supplement: Supplementary file 4 — Supplementary Data 1 [file 42003_2024_6417_MOESM4_ESM.xlsx]

## Sheet: Fig. 1
Fig. 1b
	Cond.	BL	CS 1	CS 2	CS 3	CS 4	CS 5			Ext	CS 1-2	CS 3-4	CS 5-6	CS 7-8	CS 9-10	CS 11-12			Retr.	CS 1-2	CS 3-4	CS 5-6	CS 7-8
	Vehicle-1#	0	0	24.6667	67.6667	89.3333	58.6667				69.6667	63.8333	79.6667	92.3333	41.8333	23.3333				79.8333	16.5	20.8333	18.3333
	Vehicle-2#	0	0	53	63.6667	89.6667	55.3333				52.5	33	38.1667	67.1667	29.8333	31.1667				40.3333	30	17.6667	19
	Vehicle-3#	0	0	16	58	75	18.3333				62.6667	69	75.5	59	59.8333	25.8333				22.8333	10.5	0	4.16667
	Vehicle-4#	0	0	26.3333	79.6667	75.6667	95.6667				79.6667	73.5	99.6667	58.1667	80.5	32				38.6667	26.6667	0	18.1667
	Vehicle-5#	0	0	60.3333	70	97	100				67	75.3333	73.6667	47.8333	87.6667	88				84.6667	56.5	39.8333	32.6667
	Vehicle-6#	0	0	17.6667	72.3333	88	87.6667				83.1667	83.1667	86.3333	93.1667	86.5	84.8333				47.5	12.6667	9.16667	15.8333
	Vehicle-7#	0	0	52	34	79.3333	47				72.8333	94.1667	35.8333	50	29.1667	78				83.1667	55.8333	21	17.1667
	n	7	7	7	7	7	7				7	7	7	7	7	7				7	7	7	7
	average	0	0	35.7143	63.619	84.8571	66.0952				69.6429	70.2857	69.8333	66.8095	59.3333	51.881				56.7143	29.8095	15.5	17.9048
	sem	0	0	7.06187	5.56226	3.13443	11.24				3.91298	7.24658	9.08237	7.11242	9.85081	11.3289				9.56485	7.30853	5.29175	3.13557
	Remimazolam-1#	0	7.33333	56.6667	78	83.3333	56.6667				77.6667	99.3333	94.8333	91.1667	88.1667	79.1667				22.6667	49.3333	65.5	71.3333
	Remimazolam-2#	0	0	18	38.6667	75	66.6667				100	89.1667	98.1667	99.8333	89.8333	97.8333				84.3333	83.8333	68.3333	29.8333
	Remimazolam-3#	2.11111	21	8	65.6667	62	20.3333				90	77.6667	47.8333	92.6667	59.8333	70.6667				94.3333	76.3333	81.1667	79.1667
	Remimazolam-4#	0	0	47	89.3333	86.3333	87.6667				90.5	89.1667	100	99.3333	93.5	100				81.3333	82	84.6667	71.8333
	Remimazolam-5#	0	0	0	17.6667	65.3333	61.3333				92.1667	87.3333	74.8333	67.5	55.3333	64.5				97.6667	42.5	52.6667	7.66667
	Remimazolam-6#	0	34.6667	74	66.3333	95	86.6667				84.3333	91.3333	97.8333	99.3333	93	98.8333				96.6667	85	68.1667	81.3333
	Remimazolam-7#	0	0	70	81.3333	94.6667	70				95.8333	100	97.6667	84	97.8333	57.1667				96.6667	62.6667	70.3333	98.1667
	Remimazolam-8#	5.94444	28.3333	68.3333	79.3333	94.3333	83.6667				100	88.3333	91.8333	66.6667	100	79.6667				79.6667	80.1667	54	24.6667
	Remimazolam-9#	0	0	21	56.6667	54.3333	70.6667				95.3333	75	100	92.1667	64.6667	74.3333				64.1667	94.3333	29.8333	95
	Remimazolam-10#	0	0	15.6667	45.6667	62.3333	86.3333				94	90.5	96.8333	68.3333	95.3333	99.6667				99.5	93.6667	100	99.5
	Remimazolam-11#	0	0	24.6667	32	75	65				100	94.3333	83.5	100	100	100				96.8333	99.3333	80.6667	92.5
	n	11	11	11	11	11	11				11	11	11	11	11	11				11	11	11	11
	average	0.732323	8.30303	36.6667	59.1515	77.0606	68.6364				92.7121	89.2879	89.3939	87.3636	85.2273	83.803				83.0758	77.197	68.6667	68.2727
	sem	0.555092	3.97834	8.17955	6.95793	4.43308	5.86144				2.10352	2.31738	4.77352	4.11623	5.06096	4.84491				6.86965	5.5464	5.66515	9.78569
Fig. 1c
		Retr.
	Vehicle-1#	33.875
	Vehicle-2#	26.75
	Vehicle-3#	9.375
	Vehicle-4#	20.875
	Vehicle-5#	53.4167
	Vehicle-6#	21.2917
	Vehicle-7#	44.2917
	n	7
	average	29.98
	sem	5.696
	Remimazolam-1#	52.2083
	Remimazolam-2#	66.5833
	Remimazolam-3#	82.75
	Remimazolam-4#	79.9583
	Remimazolam-5#	50.125
	Remimazolam-6#	82.7917
	Remimazolam-7#	81.9583
	Remimazolam-8#	59.625
	Remimazolam-9#	70.8333
	Remimazolam-10#	98.1667
	Remimazolam-11#	92.3333
	n	11
	average	74.3
	sem	4.756
Fig. 1f
		Cell / mm2
		PrL	IL	AID	AIV	Acbsh	AcbC	Cg1/2	GI/DI	S1	LSD	LSV	LSI	MS	PVA	PT	IAM	Sub	Rh	Xi	Re	IMD	DA	Vre	CeA	BLA	PAG	dHPC	vHPC	Cl	DEn
	Vehicle-1#	24.3011	15.9135	25.7451	20.8152	11.4838	30.1822	17.0412	12.0401	17.4405	2.98512	15.6596	8.05967	6.49153	34.1932	28.4927	18.2194	11.6298	19.7726	21.5057	27.5183	27.1091	5.90894	30.3905	10.6027	13.5103	13.3855	7.80809	8.59846	20.8882	16.2326
	Vehicle-2#	10.2114	8.05181	8.479	16.9815	15.0499	10.655	9.88802	3.86968	5.10651	3.64675	12.3399	5.76414	8.5106	21.1061	43.3553	16.8391	2.84929	10.0641	17.8397	19.9739	23.8313	16.7389	36.3383	1.39434	11.1774	18.93	4.139	9.88623	21.9995	17.4409
	Vehicle-3#	4.0768	4.78235	10.9267	19.2632	10.837	7.11976	3.71083	6.37271	10.3711	2.44864	9.4853	4.01633	4.88115	27.0184	27.0867	17.3948	3.63241	9.89665	32.0154	15.0797	14.4734	13.7815	6.24091	2.63524	3.32933	6.9729	2.15845	5.95995	11.0549	8.86547
	Vehicle-4#	5.9356	10.1358	11.3761	19.1236	9.19148	10.2463	2.24464	4.00089	12.9638	2.13344	14.4097	2.83498	9.23706	37.0562	14.3573	27.0783	6.46463	33.4911	14.364	18.2195	39.4586	10.1396	12.7654	1.70936	16.135	10.9574	3.26565	4.60673	4.60673	4.60673
	n	4	4	4	4	4	4	4	4	4	4	4	4	4	4	4	4	4	4	4	4	4	4	4	4	4	4	4	4	4	4
	average	11.13	9.721	14.13	19.05	11.64	14.55	8.221	6.571	11.47	2.803	12.97	5.169	7.28	29.84	28.32	19.88	6.144	18.31	21.43	20.2	26.22	11.64	21.43	4.085	11.04	12.56	4.343	7.263	14.64	11.79
	sem	4.574	2.34	3.923	0.7877	1.235	5.27	3.374	1.912	2.575	0.3315	1.349	1.136	0.9883	3.597	5.934	2.415	1.987	5.563	3.817	2.642	5.162	2.34	7.12	2.188	2.762	2.501	1.224	1.205	4.151	3.053
	Remimazolam-1#	13.5435	23.3003	13.4386	20.6482	19.641	21.9026	18.1543	11.9407	13.9171	11.3561	26.4909	15.2336	14.4241	29.0542	34.3694	37.3904	23.9766	39.095	36.456	11.506	25.8064	20.4656	31.6295	10.8061	21.3466	9.96226	5.36231	3.67234	23.1562	15.1529
	Remimazolam-2#	25.8029	17.9416	21.332	21.8546	14.1542	10.4235	21.655	14.4123	13.5958	5.52641	21.8127	11.7258	12.7112	37.1829	17.0814	49.0358	11.892	22.4186	24.1385	9.01186	21.6695	13.5791	5.59754	0.300395	5.52966	8.36133	1.89546	2.27334	15.8958	11.2191
	Remimazolam-3#	15.1879	11.5587	5.00048	12.5445	18.7097	15.3452	15.9786	12.6296	18.9693	6.71834	24.5808	12.0623	12.3543	25.6202	17.9088	27.9473	20.199	21.1902	18.6939	13.0695	17.8263	19.2675	23.9643	34.575	18.774	10.596	2.45572	3.38099	18.0792	12.7664
	Remimazolam-4#	14.8705	3.46975	4.46252	5.02563	11.0938	8.27997	6.84581	1.44646	5.0156	5.67837	19.9614	6.45873	3.37183	30.2544	19.7833	11.5139	6.1223	7.47903	6.42367	7.50331	36.3522	27.9352	23.6125	8.63222	10.057	19.0848	2.66085	3.20587	16.5831	11.5965
	n	4	4	4	4	4	4	4	4	4	4	4	4	4	4	4	4	4	4	4	4	4	4	4	4	4	4	4	4	4	4
	average	17.35	14.07	11.06	15.02	15.9	13.99	15.66	10.11	12.87	7.32	23.21	11.37	10.72	30.53	22.29	31.47	15.55	22.55	21.43	10.27	25.41	20.31	21.2	13.58	13.93	12	3.094	3.133	18.43	12.68
	sem	2.84	4.271	3.994	3.92	2.001	3.024	3.162	2.934	2.894	1.371	1.448	1.818	2.489	2.426	4.067	7.928	4.03	6.473	6.23	1.245	3.994	2.952	5.52	7.356	3.697	2.408	0.7733	0.3023	1.64	0.8865
		RE
		Bregma -0.58	Bregma -0.82	Bregma -1.06
	Vehicle-1#	37.0742	18.5593	29.4136
	Vehicle-2#	18.2541	22.3884	6.29176
	Vehicle-3#	17.5549	25.9196	6.09931
	Vehicle-4#	19.6334	21.4059	13.0103
	n	4	4	4
	average	23.13	22.07	13.7
	sem	4.668	1.519	5.478
	Remimazolam-1#	10.4008	4.24363	26.9631
	Remimazolam-2#	8.56789	18.9514	4.25795
	Remimazolam-3#	13.6618	7.4579	16.3129
	Remimazolam-4#	8.9594	4.29808	7.06272
	n	4	4	4
	average	10.4	8.738	13.65
	sem	1.157	3.486	5.131
Fig. 1i
	Cond.	BL	CS 1	CS 2	CS 3	CS 4	CS 5			Ext	CS 1-2	CS 3-4	CS 5-6	CS 7-8	CS 9-10	CS 11-12			Retr.	CS 1-2	CS 3-4	CS 5-6	CS 7-8
	Vehicle-1#	0	0	8	66.6667	71	83				32	32.1667	10.6667	23.3333	3.66667	17.5				16.6667	15	20.6667	12.8333													16.2917
	Vehicle-2#	0	10	29.3333	69.6667	55.6667	25				41	15.3333	24	4.66667	29.8333	0				38.1667	23.6667	22.3333	27.1667													27.8333
	Vehicle-3#	0	0	0	79.3333	68	48				29.5	31.5	14.1667	6.33333	11.1667	18.1667				34.8333	2.66667	19.1667	9.33333													16.5
	Vehicle-4#	1.16667	7	0	32.3333	84	96.3333				85.1667	95.1667	97.6667	83.5	0	0				80.5	61.3333	10.8333	27.1667													44.9583
	Vehicle-5#	2.5	89.3333	92	99	99.6667	58.3333				22.5	55.5	53.1667	39.5	19.6667	72				46.3333	28.1667	36.6667	39.1667													37.5833
	Vehicle-6#	0	0	29	64.3333	88.3333	86.3333				56.3333	81.1667	84.8333	57.6667	57.8333	12.8333				74.5	55.5	93	100													80.75
	Vehicle-7#	0	0	63.6667	98.6667	99.3333	97.6667				68	41.5	45.3333	53.8333	15.1667	40.1667				17.6667	34.5	26.8333	6.66667													21.4167
	Vehicle-8#	0	0	25.3333	72.3333	82.3333	42.6667				70.8333	48.3333	77.6667	52	4.83333	11				42.8333	74	41	43.8333													50.4167
	n	8	8	8	8	8	8				8	8	8	8	8	8				8	8	8	8
	average	0.458333	13.2917	30.9167	72.7917	81.0417	67.1667				50.6667	50.0833	50.9375	40.1042	17.7708	21.4583				43.9375	36.8542	33.8125	33.2708
	sem	0.325427	10.9513	11.4001	7.50607	5.44432	9.65722				8.03205	9.42893	11.7889	9.63583	6.66361	8.48912				8.26771	8.6891	9.12101	10.6671
	Remimazolam-1#	1.94444	34	7.33333	51.3333	75	50.3333				85.3333	37.6667	88.5	100	30.5	70.8333				29	55.1667	14	14.5													28.1667
	Remimazolam-2#	0	0	7.66667	63.6667	90.6667	87.3333				78	71.8333	49	98.8333	100	74.6667				87	53.1667	36.6667	68.3333													61.2917
	Remimazolam-3#	0	0	55.6667	91.6667	97.6667	94				85.6667	70	61.5	75	61.6667	53.6667				75.1667	47.5	11.6667	0													33.5833
	Remimazolam-4#	0	8.33333	16.6667	79	91.3333	88.3333				92.1667	92.6667	95.8333	82.8333	85.5	52				97.1667	71.8333	72.1667	28.1667													67.3333
	Remimazolam-5#	1.55556	17	23	69	74.6667	17.6667				60.5	74.3333	95.6667	39.8333	81.5	34.5				73.5	73.6667	75.5	66.5													72.2917
	Remimazolam-6#	1.27778	0.666667	68	82.3333	100	83.3333				84.8333	90.5	17.1667	10	45.6667	85.8333				72.3333	55.6667	94.6667	26													62.1667
	Remimazolam-7#	0	16.3333	26.3333	18.3333	77	65				42	52.5	45.5	67.3333	62.3333	0				47.3333	11.1667	38.1667	0													24.1667
	Remimazolam-8#	0	0	12	91.6667	90.3333	77.6667				78.6667	96.6667	100	100	26.6667	48.1667				80.8333	84	44.8333	61.5													67.7917
	Remimazolam-9#	0	0	49.6667	90	93	86.6667				93.8333	82.6667	82	57.3333	25	75.1667				70.3333	78.1667	75.1667	90.8333													78.625
	n	9	9	9	9	9	9				9	9	9	9	9	9				9	9	9	9
	average	0.530864	8.48148	29.5926	70.7778	87.7407	72.2593				77.8889	74.3148	70.5741	70.1296	57.6481	54.9815				70.2963	58.9259	51.4259	39.537
	sem	0.271236	3.96906	7.51373	8.01522	3.23454	8.19172				5.54429	6.46772	9.58463	10.2052	9.19144	8.73815				6.85452	7.31459	9.76226	11.0149
Fig. 1j
		Retr.
	Vehicle-1#	16.2917
	Vehicle-2#	27.8333
	Vehicle-3#	16.5
	Vehicle-4#	44.9583
	Vehicle-5#	37.5833
	Vehicle-6#	80.75
	Vehicle-7#	21.4167
	Vehicle-8#	50.4167
	n	8
	average	36.97
	sem	7.716
	Remimazolam-1#	28.1667
	Remimazolam-2#	61.2917
	Remimazolam-3#	33.5833
	Remimazolam-4#	67.3333
	Remimazolam-5#	72.2917
	Remimazolam-6#	62.1667
	Remimazolam-7#	24.1667
	Remimazolam-8#	67.7917
	Remimazolam-9#	78.625
	n	9
	average	55.05
	sem	6.865

## Sheet: Fig. 2
Fig. 2c
		ACSF	Remimazolam
	Cell-1#	130.36	350.49
	Cell-2#	167.24	269.81
	Cell-3#	108.03	116.63
	Cell-4#	61.14	163.45
	Cell-5#	38.25	74.74
	Cell-6#	19.58	64.66
	Cell-7#	25.58	42.24
	Cell-8#	209.6	244.24
	Cell-9#	49.29	165.69
	Cell-10#	116.46	215.21
	Cell-11#	225.37	227.79
	n	11	11
	average	104.6	175.9
	sem	21.99	28.99
Fig. 2d
		ACSF	Remimazolam
	Cell-1#	71.95	91.65
	Cell-2#	63.83	90.32
	Cell-3#	59.59	87.28
	Cell-4#	65.23	81.34
	Cell-5#	77.89	77.96
	Cell-6#	82.29	85.02
	Cell-7#	85.03	88.6
	Cell-8#	60.02	87.53
	Cell-9#	75.03	77.09
	Cell-10#	67.32	69.32
	Cell-11#	43.64	69.89
	n	11	11
	average	68.35	82.36
	sem	3.579	2.375
Fig. 2f
		ACSF	Remimazolam
	Cell-1#	492.71	487.72
	Cell-2#	48.62	51.26
	Cell-3#	36.37	37.51
	Cell-4#	198.11	204.67
	Cell-5#	423.69	502.1
	Cell-6#	23.75	59.24
	Cell-7#	38.71	54.46
	Cell-8#	35.76	52.36
	Cell-9#	47.76	52.67
	Cell-10#	28.58	35.24
	Cell-11#	57.98	41
	Cell-12#	30.76	29.33
	Cell-13#	35.71	30.3
	n	13	13
	average	115.3	126
	sem	44.18	47.11
Fig. 2g
		ACSF	Remimazolam
	Cell-1#	6.25	6.4
	Cell-2#	5	4.59
	Cell-3#	7.64	7.56
	Cell-4#	5.65	5.34
	Cell-5#	6.28	6.01
	Cell-6#	4.35	4.71
	Cell-7#	6.14	6.05
	Cell-8#	5.76	5.65
	Cell-9#	5.89	5.79
	Cell-10#	6.78	6.45
	Cell-11#	4.46	5.21
	Cell-12#	4.97	4.78
	Cell-13#	5.44	5.34
	n	13	13
	average	5.739	5.683
	sem	0.2561	0.2306
Fig. 2i
		ACSF	Remimazolam
	Cell-1#	30.915	178.88
	Cell-2#	42.85	70.935
	Cell-3#	89.06	151.14
	Cell-4#	61.32	95.22
	Cell-5#	36.6	69.78
	Cell-6#	34.96	75.84
	n	6	6
	average	49.28	107
	sem	9.077	19.07
Fig. 2k
		Injection current (pA)
		-25	0	25	50	75	100	125	150	175	200	225	250
	Cell-1#_ACSF	0	0	0	0	0	2	10	22	20	24	30	32
	Cell-2#_ACSF	0	0	0	4	8	10	12	14	16	16	18	20
	Cell-3#_ACSF	0	0	0	6	10	12	16	18	18	20	20	22
	Cell-4#_ACSF	0	0	0	0	0	0	0	4	2	12	12	14
	Cell-5#_ACSF	0	0	0	0	4	10	14	16	18	20	20	22
	Cell-6#_ACSF	0	0	0	0	4	4	8	10	10	12	14	14
	Cell-7#_ACSF	0	0	0	0	0	0	0	6	10	12	14	14
	Cell-8#_ACSF	0	0	0	0	0	0	2	10	16	20	22	24
	Cell-9#_ACSF	0	0	0	0	0	0	2	8	12	16	18	20
	Cell-10#_ACSF	0	0	0	0	0	0	4	12	14	18	20	22
	n	10	10	10	10	10	10	10	10	10	10	10	10
	average	0	0	0	1	2.6	3.8	6.8	12	13.6	17	18.8	20.4
	sem	0	0	0	0.6831	1.194	1.562	1.89	1.764	1.681	1.308	1.611	1.759
	Cell-1#_Remimazolam	0	0	0	0	2	2	4	2	4	4	4	4
	Cell-2#_Remimazolam	0	0	0	0	4	6	8	12	12	16	20	22
	Cell-3#_Remimazolam	0	0	0	0	0	4	8	8	12	14	14	16
	Cell-4#_Remimazolam	0	0	0	0	0	0	0	2	4	2	4	2
	Cell-5#_Remimazolam	0	0	0	0	0	0	6	10	14	16	18	20
	Cell-6#_Remimazolam	0	0	0	0	0	0	0	0	0	4	6	6
	Cell-7#_Remimazolam	0	0	0	0	0	0	0	0	2	6	8	10
	Cell-8#_Remimazolam	0	0	0	0	0	0	0	4	12	16	22	24
	Cell-9#_Remimazolam	0	0	0	0	0	0	0	0	0	4	8	12
	Cell-10#_Remimazolam	0	0	0	0	0	0	0	0	4	4	10	14
	n	10	10	10	10	10	10	10	10	10	10	10	10
	average	0	0	0	0	0.6	1.2	2.6	3.8	6.4	8.6	11.4	13
	sem	0	0	0	0	0.4269	0.6799	1.118	1.444	1.733	1.91	2.109	2.408

## Sheet: Fig. 3
Fig. 3d
		ACSF	Remimazolam
	Cell-1#	92.5	173
	Cell-2#	61	131.5
	Cell-3#	187.1	320.4
	Cell-4#	70.5	107.7
	Cell-5#	88.2	126
	Cell-6#	137.8	221.9
	Cell-7#	98.6	239.3
	n	7	7
	average	105.1	188.5
	sem	16.49	28.87
Fig. 3f
		ACSF	Remimazolam
	Cell-1#	10.22	18.98
	Cell-2#	13.11	23.1
	Cell-3#	14.22	62.205
	Cell-4#	21.57	42.59
	Cell-5#	22.46	29.03
	Cell-6#	24.115	32.46
	Cell-7#	17.155	37.545
	n	7	7
	average	17.55	35.13
	sem	2	5.443
Fig. 3g
		Injection current (pA)
		-25	0	25	50	75	100	125	150	175	200	225	250
	Cell-1#_ACSF	0	0	14	26	36	46	56	56	66	72	74	78
	Cell-2#_ACSF	0	0	10	18	26	32	38	44	44	44	48	52
	Cell-3#_ACSF	0	0	8	18	26	36	42	48	54	56	60	66
	Cell-4#_ACSF	0	0	6	10	18	26	30	38	40	48	50	54
	Cell-5#_ACSF	0	0	6	12	18	26	34	40	46	52	56	58
	Cell-6#_ACSF	0	0	6	8	8	14	24	34	42	48	54	58
	Cell-7#_ACSF	0	0	8	14	22	30	34	40	46	48	52	54
	n	7	7	7	7	7	7	7	7	7	7	7	7
	average	0	0	8.286	15.14	22	30	36.86	42.86	48.29	52.57	56.29	60
	sem	0	0	1.107	2.304	3.295	3.729	3.851	2.755	3.393	3.538	3.307	3.464
	Cell-1#_Remimazolam	0	0	4	14	24	32	44	52	60	66	66	66
	Cell-2#_Remimazolam	0	0	12	20	24	30	34	38	44	50	50	54
	Cell-3#_Remimazolam	0	0	0	2	10	22	30	36	40	46	48	52
	Cell-4#_Remimazolam	0	0	4	4	8	12	18	22	26	30	34	38
	Cell-5#_Remimazolam	0	0	4	6	12	16	18	20	22	28	24	30
	Cell-6#_Remimazolam	0	0	6	6	8	8	14	26	32	40	44	52
	Cell-7#_Remimazolam	0	0	0	0	0	4	6	6	10	12	18	22
	n	7	7	7	7	7	7	7	7	7	7	7	7
	average	0	0	4.286	7.429	12.29	17.71	23.43	28.57	33.43	38.86	40.57	44.86
	sem	0	0	1.539	2.68	3.336	4.057	4.951	5.618	6.168	6.602	6.229	5.82
Fig. 3i
		ACSF	Remimazolam
	Cell-1#	182.08	135.56
	Cell-2#	307.56	357.4
	Cell-3#	131.6	110.48
	Cell-4#	88.44	83.46
	Cell-5#	176.16	370.04
	Cell-6#	94.56	60.56
	Cell-7#	262.02	185.94
	Cell-8#	148.56	101.86
	n	8	8
	average	173.9	175.7
	sem	27.3	43.09
Fig. 3k
		ACSF	Remimazolam
	Cell-1#	30.13	18.725
	Cell-2#	15.17	7.03
	Cell-3#	29.93	35.07
	Cell-4#	87.76	20.64
	Cell-5#	22.965	17.78
	Cell-6#	106.575	94.28
	Cell-7#	16.87	22.245
	Cell-8#	41.2	39.8
	n	8	8
	average	43.83	31.95
	sem	12.13	9.613
Fig. 3l
		Injection current (pA)
		-25	0	25	50	75	100	125	150	175	200	225	250
	Cell-1#_ACSF	0	0	8	12	18	26	32	38	40	42	44	48
	Cell-2#_ACSF	0	0	8	14	18	22	22	26	26	22	16	14
	Cell-3#_ACSF	0	0	2	20	30	38	46	52	56	60	64	66
	Cell-4#_ACSF	0	0	12	16	10	6	6	8	6	6	4	4
	Cell-5#_ACSF	0	0	6	20	32	44	54	62	68	74	80	84
	Cell-6#_ACSF	0	0	0	0	2	12	16	22	24	24	18	16
	Cell-7#_ACSF	0	0	8	16	24	28	30	32	32	24	14	14
	Cell-8#_ACSF	0	0	0	0	8	8	14	30	36	42	48	50
	Cell-9#_ACSF	0	0	6	18	26	30	30	16	16	16	12	12
	n	9	9	9	9	9	9	9	9	9	9	9	9
	average	0	0	5.556	12.89	18.67	23.78	27.78	31.78	33.78	34.44	33.33	34.22
	sem	0	0	1.365	2.584	3.448	4.377	5.115	5.661	6.407	7.316	8.876	9.489
	Cell-1#_Remimazolam	0	0	0	0	2	16	20	24	26	36	36	38
	Cell-2#_Remimazolam	0	0	8	14	18	20	20	14	12	10	8	8
	Cell-3#_Remimazolam	0	0	12	28	36	44	52	58	60	62	62	62
	Cell-4#_Remimazolam	0	0	12	10	8	6	6	6	4	4	4	4
	Cell-5#_Remimazolam	0	0	8	22	36	48	56	62	68	72	78	82
	Cell-6#_Remimazolam	0	0	0	4	14	24	28	32	32	34	36	30
	Cell-7#_Remimazolam	0	0	6	16	24	30	34	38	42	44	48	46
	Cell-8#_Remimazolam	0	0	0	0	4	8	22	30	38	46	50	54
	Cell-9#_Remimazolam	0	0	6	14	24	28	20	16	14	12	12	12
	n	9	9	9	9	9	9	9	9	9	9	9	9
	average	0	0	5.778	12	18.44	24.89	28.67	31.11	32.89	35.56	37.11	37.33
	sem	0	0	1.614	3.197	4.227	4.832	5.406	6.378	7.22	7.83	8.46	8.838
Fig. 3m
	Cond.	BL	CS 1	CS 2	CS 3	CS 4	CS 5			Ext	CS 1-2	CS 3-4	CS 5-6	CS 7-8	CS 9-10	CS 11-12			Retr.	CS 1-2	CS 3-4	CS 5-6	CS 7-8
	Vehicle-1#	5.38889	25.3333	32	74	84.6667	62.6667				53.6667	79.6667	66.5	55.1667	70	35.6667				45	14.8333	23.6667	5.5
	Vehicle-2#	1.88889	0	34.6667	68.3333	64	68				60	88.6667	85.6667	79.1667	32.5	32.6667				29.1667	0	15.8333	3.5
	Vehicle-3#	6.22222	0	0	55.3333	58	83.3333				91	85.3333	93.6667	65.5	32.5	47.6667				45.1667	33.8333	13.1667	8.16667
	Vehicle-4#	7.77778	11	17.6667	11.6667	40.3333	17.6667				88.1667	74.8333	48.1667	62.1667	49.3333	49				38.1667	11.5	4.16667	9.66667
	Vehicle-5#	1.16667	26.6667	41.3333	56.6667	70	38.6667				64.6667	50.3333	36.8333	24.6667	37.8333	45				32.8333	15	20.8333	11.8333
	Vehicle-6#	3.27778	0	0	54.6667	48.6667	42.6667				64.3333	62	64.1667	47.8333	39.3333	52.5				28.5	0	0	13.1667
	Vehicle-7#	3.27778	15	9	44	42	55.3333				36	25	12.3333	7.16667	12.6667	29.1667				36.1667	17	0	7.16667
	Vehicle-8#	5.5	21	8.66667	50.6667	70.6667	70.6667				91.3333	91.3333	73.1667	76	63	27.5				80	54.1667	44	53.1667
	Vehicle-9#	8.27778	9	23	15.6667	49.3333	28.3333				37.3333	66.1667	66.3333	14.1667	53.6667	4.33333				54	30.1667	18.8333	11.3333
	Vehicle-10#	3.94444	0	30.3333	53.6667	23.3333	8				37.6667	64.5	65.1667	67.6667	46.8333	21.1667				70.5	33.1667	7.33333	28.1667
	n	10	10	10	10	10	10				10	10	10	10	10	10				10	10	10	10
	average	4.67222	10.8	19.6667	48.4667	55.1	47.5333				62.4167	68.7833	61.2	49.95	43.7667	34.4667				45.95	20.9667	14.7833	15.1667
	sem	0.750558	3.42294	4.69489	6.39564	5.67604	7.78273				6.94979	6.37825	7.47324	8.17785	5.24135	4.69967				5.52062	5.33234	4.20919	4.73241
	Remimazolam-1#	10.0556	0	0	59.3333	49.6667	70.6667				75	92.8333	78.3333	59.1667	54	67.3333				79.1667	52.8333	27.1667	18
	Remimazolam-2#	3.38889	9	0	31	68.6667	64.6667				92.3333	60.5	76.1667	33.1667	8.16667	23				31.5	9.33333	7	12.8333
	Remimazolam-3#	10	0	43.6667	71	88	79.6667				80.3333	98.5	94	100	53.6667	91.1667				98.5	75.5	71	56.6667
	Remimazolam-4#	3.94444	0	43	74.6667	40.3333	41.6667				94.6667	95.8333	93.3333	97.1667	93	63				89.1667	73.1667	72	42.3333
	Remimazolam-5#	6.16667	0	62	62	55.3333	75				86.5	84.3333	99	96	55	44.1667				58	29.3333	27	30
	Remimazolam-6#	9.83333	0	25.6667	30.3333	0	25.6667				74.5	95	71.3333	98	68.3333	91.5				47.6667	31.6667	46	31.1667
	Remimazolam-7#	4	0	29.6667	52	71.3333	62				76.5	68.3333	82.8333	63.8333	47.3333	60.3333				61.5	25.5	30.3333	24
	Remimazolam-8#	2.11111	8.33333	46	79.6667	83.6667	91.3333				79.8333	95.8333	75.3333	78.5	79.1667	66.3333				85.3333	84.3333	33.3333	3.83333
	Remimazolam-9#	3	0	7	39	35.6667	7.66667				83.1667	22.3333	74.6667	53.1667	45.5	54.8333				36	13.8333	0	32.5
	n	9	9	9	9	9	9				9	9	9	9	9	9				9	9	9	9
	average	5.83333	1.92593	28.5556	55.4444	54.7407	57.5926				82.537	79.2778	82.7778	75.4444	56.0185	62.4074				65.2037	43.9444	34.8704	27.9259
	sem	1.09346	1.27509	7.42077	6.19886	9.1334	9.07883				2.44157	8.40736	3.36685	8.07856	7.94218	7.13057				8.03204	9.40523	8.28718	5.25926
Fig. 3n
		Retr.
	Vehicle-1#	22.25
	Vehicle-2#	12.125
	Vehicle-3#	25.0833
	Vehicle-4#	15.875
	Vehicle-5#	20.125
	Vehicle-6#	10.4167
	Vehicle-7#	15.0833
	Vehicle-8#	57.8333
	Vehicle-9#	28.5833
	Vehicle-10#	34.7917
	n	10
	average	24.22
	sem	4.437
	Remimazolam-1#	44.2917
	Remimazolam-2#	15.1667
	Remimazolam-3#	75.4167
	Remimazolam-4#	69.1667
	Remimazolam-5#	36.0833
	Remimazolam-6#	39.125
	Remimazolam-7#	35.3333
	Remimazolam-8#	51.7083
	Remimazolam-9#	20.5833
	n	9
	average	42.99
	sem	6.679
Fig. 3o
	Cond.	BL	CS 1	CS 2	CS 3	CS 4	CS 5			Ext	CS 1-2	CS 3-4	CS 5-6	CS 7-8	CS 9-10	CS 11-12			Retr.	CS 1-2	CS 3-4	CS 5-6	CS 7-8
	Vehicle-1#	2.77778	0	7.33333	18.3333	61.3333	86.6667				56.8333	47.5	29.5	11	8	25.6667				13.1667	5	6.66667	4.16667
	Vehicle-2#	11.5556	16.3333	25.3333	77.3333	82.3333	81.6667				94.5	94.6667	84.1667	68.1667	52.6667	62.1667				58.8333	26.5	10.8333	23.8333
	Vehicle-3#	42.1111	39.6667	68	92.6667	73	94.6667				93.8333	93.8333	84.6667	92.3333	56.5	39				68.5	56	27.5	25
	Vehicle-4#	1.94444	0	76	32.6667	56.6667	40				70	71	85.8333	78.1667	63.8333	51.1667				71.6667	26.6667	21.5	30.5
	Vehicle-5#	6.83333	0	39.6667	64.6667	44.3333	14.3333				63.3333	89.1667	73.3333	79.6667	65	57.6667				31.8333	35.5	23.1667	15.5
	Vehicle-6#	8	7.66667	67	73.3333	72.3333	71				83.8333	85.6667	89.6667	93	73.3333	60.8333				65.5	43.1667	22.1667	12.6667
	Vehicle-7#	6.22222	7.66667	44.3333	46	73.6667	52				70	86.8333	92.1667	60.8333	66.1667	92.3333				66.3333	62.8333	43.5	23.6667
	Vehicle-8#	4.94444	16.6667	0	64.6667	66.3333	81				93.1667	86	79.6667	99.8333	89.1667	52.6667				77.6667	86	68.8333	58
	Vehicle-9#	6.11111	29.3333	75.3333	75.3333	75	80.6667				71.1667	95.8333	66.1667	37.6667	31.8333	71.1667				73.5	48	48.8333	18
	Vehicle-10#	0	0	0	39.3333	68	54.3333				74.8333	75	52.1667	34	55.5	34				43.8333	42.6667	14.5	12.6667
	n	10	10	10	10	10	10				10	10	10	10	10	10				10	10	10	10
	average	9.05	11.7333	40.3	58.4333	67.3	65.6333				77.15	82.55	73.7333	65.4667	56.2	54.6667				57.0833	43.2333	28.75	22.4
	sem	3.81598	4.37072	9.75116	7.38301	3.43384	7.91318				4.25263	4.65859	6.22074	9.2989	7.10667	6.07738				6.61434	7.05158	6.11733	4.63356
	Remimazolam-1#	0	0	23.6667	39	69.3333	33.6667				52.3333	45.6667	65.3333	19.1667	44.3333	54.8333				54.3333	49.1667	55	30.5
	Remimazolam-2#	1	15.6667	52	44.3333	49.6667	31.3333				83.3333	92.6667	93	75	45	36.6667				79	41.8333	31.1667	56.5
	Remimazolam-3#	2.77778	0	14.3333	72.6667	73.3333	83.6667				66.5	49.8333	75.1667	77	57.8333	51.3333				17	3.33333	14.5	5.16667
	Remimazolam-4#	2.05556	8.33333	19.6667	53.6667	86.6667	89				100	76.6667	74.1667	73.8333	72.5	47.1667				86.6667	56.1667	13.5	61.5
	Remimazolam-5#	3	8.33333	19.3333	0	51.3333	39.6667				100	97.8333	91.6667	62.5	44.3333	6.33333				44.3333	12.8333	9.16667	0
	Remimazolam-6#	7.22222	0	18.3333	29.3333	51.6667	68				92	98.6667	100	90.1667	80.3333	66.3333				51	58.3333	43	61.8333
	Remimazolam-7#	5.88889	9.66667	28.3333	78.6667	80.3333	78.6667				79.1667	77.8333	70.8333	55.6667	72.8333	76.5				74.1667	28.8333	22.3333	32.8333
	Remimazolam-8#	1.61111	0	15.6667	43.3333	63	85.6667				79.3333	84	85.3333	59	71.8333	64				61	10.1667	4.16667	16.3333
	Remimazolam-9#	0	7.66667	44.3333	70.6667	70	83.3333				79.1667	100	88	75.6667	90.3333	77.3333				93.3333	87.5	60	51.6667
	n	9	9	9	9	9	9				9	9	9	9	9	9				9	9	9	9
	average	2.61728	5.51852	26.1852	47.963	66.1481	65.8889				81.3148	80.3519	82.6111	65.3333	64.3704	53.3889				62.3148	38.6852	28.0926	35.1481
	sem	0.831038	1.90929	4.4236	8.21874	4.42465	8.02196				5.12223	6.81748	3.89573	6.76821	5.70479	7.38476				7.94447	9.146	6.80613	8.03683
Fig. 3p
		Retr.
	Vehicle-1#	7.25
	Vehicle-2#	30
	Vehicle-3#	44.25
	Vehicle-4#	37.5833
	Vehicle-5#	26.5
	Vehicle-6#	35.875
	Vehicle-7#	49.0833
	Vehicle-8#	72.625
	Vehicle-9#	47.0833
	Vehicle-10#	28.4167
	n	10
	average	37.87
	sem	5.458
	Remimazolam-1#	47.25
	Remimazolam-2#	52.125
	Remimazolam-3#	10
	Remimazolam-4#	54.4583
	Remimazolam-5#	16.5833
	Remimazolam-6#	53.5417
	Remimazolam-7#	39.5417
	Remimazolam-8#	22.9167
	Remimazolam-9#	73.125
	n	9
	average	41.06
	sem	6.892

## Sheet: Fig. 4
Fig. 4d
		Injection current (pA)
		-25	0	25	50	75	100	125	150	175	200	225	250
	Cell-1#_ACSF	0	0	4	12	20	24	28	30	26	16	14	12
	Cell-2#_ACSF	0	0	14	26	34	40	44	48	50	50	52	48
	Cell-3#_ACSF	0	0	0	12	24	32	38	42	46	52	54	56
	Cell-4#_ACSF	0	0	2	14	30	42	46	52	56	58	60	62
	Cell-5#_ACSF	0	0	4	6	6	12	20	24	28	36	38	40
	Cell-6#_ACSF	0	0	0	4	6	6	14	20	26	34	38	42
	Cell-7#_ACSF	0	0	0	2	4	8	16	24	32	38	38	38
	Cell-8#_ACSF	0	0	0	0	4	10	14	16	22	24	24	28
	n	8	8	8	8	8	8	8	8	8	8	8	8
	average	0	0	3	9.5	16	21.75	27.5	32	35.75	38.5	39.75	40.75
	sem	0	0	1.69	2.97	4.408	5.216	4.777	4.796	4.574	5.067	5.483	5.567
	Cell-1#_Remimazolam	0	0	2	4	6	10	10	12	12	12	10	10
	Cell-2#_Remimazolam	0	2	16	30	36	42	46	50	54	56	56	54
	Cell-3#_Remimazolam	0	0	2	18	30	38	40	44	48	50	50	46
	Cell-4#_Remimazolam	0	0	0	10	30	42	46	54	60	62	64	68
	Cell-5#_Remimazolam	0	0	0	0	2	2	4	12	16	24	30	32
	Cell-6#_Remimazolam	0	0	0	0	0	2	4	12	16	22	20	26
	Cell-7#_Remimazolam	0	0	0	10	14	28	38	48	46	52	62	60
	Cell-8#_Remimazolam	0	0	0	0	2	10	14	18	20	26	30	30
	n	8	8	8	8	8	8	8	8	8	8	8	8
	average	0	0.25	2.5	9	15	21.75	25.25	31.25	34	38	40.25	40.75
	sem	0	0.25	1.955	3.761	5.237	6.239	6.686	6.813	7	6.698	7.215	6.907
Fig. 4e
		ACSF	Remimazolam
	Cell-1#	20.855	21.53
	Cell-2#	11.1	6.26
	Cell-3#	22.885	19.42
	Cell-4#	37.19	39.51
	Cell-5#	15.56	22.845
	Cell-6#	33.08	46.72
	Cell-7#	62.61	67.905
	Cell-8#	43.19	46.42
	n	8	8
	average	30.81	33.83
	sem	5.966	7.018
Fig. 4g
		Injection current (pA)
		-25	0	25	50	75	100	125	150	175	200	225	250
	Cell-1#_ACSF	0	0	2	10	18	26	26	30	32	36	36	34
	Cell-2#_ACSF	0	0	0	0	4	12	16	24	28	32	38	38
	Cell-3#_ACSF	0	0	6	22	32	42	48	54	56	62	64	70
	Cell-4#_ACSF	0	0	8	18	28	34	32	20	16	16	16	16
	Cell-5#_ACSF	0	0	10	20	28	34	40	22	22	14	14	14
	Cell-6#_ACSF	0	0	16	26	34	38	42	42	42	42	40	30
	Cell-7#_ACSF	0	0	0	0	2	4	4	6	8	18	26	36
	n	7	7	7	7	7	7	7	7	7	7	7	7
	average	0	0	6	13.71	20.86	27.14	29.71	28.29	29.14	31.43	33.43	34
	sem	0	0	2.225	3.986	4.993	5.343	5.895	5.927	6.108	6.528	6.44	6.997
	Cell-1#_Remimazolam	0	0	0	4	12	20	24	26	30	32	32	20
	Cell-2#_Remimazolam	0	0	0	0	0	0	0	0	0	0	0	0
	Cell-3#_Remimazolam	0	0	2	10	24	32	42	48	52	56	60	62
	Cell-4#_Remimazolam	0	0	0	8	16	20	24	20	12	12	12	10
	Cell-5#_Remimazolam	0	0	0	2	6	12	16	18	18	12	12	12
	Cell-6#_Remimazolam	0	0	10	22	30	32	34	34	22	22	16	12
	Cell-7#_Remimazolam	0	0	0	0	0	0	0	2	12	22	28	36
	n	7	7	7	7	7	7	7	7	7	7	7	7
	average	0	0	1.714	6.571	12.57	16.57	20	21.14	20.86	22.29	22.86	21.71
	sem	0	0	1.409	2.951	4.38	5.047	6.032	6.427	6.277	6.795	7.392	7.909
Fig. 4h
		ACSF	Remimazolam
	Cell-1#	33.76	44.82
	Cell-2#	78.38	100.75
	Cell-3#	27.53	44.49
	Cell-4#	23.62	32.33
	Cell-5#	17.97	21.185
	Cell-6#	6.19	42
	n	6	6
	average	31.24	47.6
	sem	10.17	11.26
Fig. 4i
	Cond.	BL	CS 1	CS 2	CS 3	CS 4	CS 5			Ext	CS 1-2	CS 3-4	CS 5-6	CS 7-8	CS 9-10	CS 11-12			Retr.	CS 1-2	CS 3-4	CS 5-6	CS 7-8
	Vehicle-1#	12.0556	7	7	18.6667	86.3333	89.6667				72.3333	93.8333	71.5	91.1667	85.1667	56.8333				34.6667	63.6667	43.5	48.1667
	Vehicle-2#	9.27778	0	84.3333	85.6667	88	92.6667				63.6667	76	56.5	87.3333	67.8333	0				68.6667	47.8333	27	16.8333
	Vehicle-3#	3.05556	11.6667	62	89.3333	87.3333	64.3333				85.3333	87	90.1667	64.5	59.8333	53.6667				52.5	35.5	10.5	25.1667
	Vehicle-4#	1.61111	0	32	65.3333	75.6667	84.6667				75	83.6667	76.1667	22.3333	37.3333	27.1667				38.8333	38.8333	32.6667	37.3333
	Vehicle-5#	11.9444	10.3333	70.6667	78.6667	80	93				96	96.1667	94.1667	97.3333	94.5	90.1667				82.5	75.3333	52	53.5
	Vehicle-6#	10.7222	0	38.6667	77.3333	86	85.6667				95.6667	95.8333	95.5	95.3333	100	92.3333				90.1667	90.6667	41.8333	66
	Vehicle-7#	4	0	79.3333	80	84.6667	94.6667				70.3333	100	97.6667	100	97.5	58				98.6667	96.3333	80.3333	51
	Vehicle-8#	1.88889	0	0	63.3333	75.6667	92.3333				87.5	95.5	77.8333	64	72.1667	46.6667				59.3333	31.6667	7.83333	0.333333
	n	8	8	8	8	8	8				8	8	8	8	8	8				8	8	8	8
	average	6.81944	3.625	46.75	69.7917	82.9583	87.125				80.7292	91	82.4375	77.75	76.7917	53.1042				65.6667	59.9792	36.9583	37.2917
	sem	1.62849	1.82622	11.4387	7.96095	1.80875	3.49316				4.28011	2.84765	5.09337	9.34958	7.67344	10.7612				8.31963	8.97237	8.28089	7.70499
	Remimazolam-1#	2.61111	0	7	81	74	56.6667				85	52.3333	59.1667	40.3333	63.3333	33.5				58	40.6667	11	13.8333
	Remimazolam-2#	5.83333	27	68	55.3333	62.6667	67.3333				72.1667	74.3333	57.3333	49.6667	36.8333	46.1667				56.3333	25.5	48.6667	14.5
	Remimazolam-3#	8.38889	0	39.6667	72.3333	42.6667	77.3333				93.1667	100	79.1667	89	72	60.1667				77.1667	16.8333	0	7
	Remimazolam-4#	1.88889	0	77.3333	66	76.6667	79				95.6667	100	88.8333	100	100	79				89.8333	80.8333	77.6667	83.1667
	Remimazolam-5#	13.3889	0	48	70	69.3333	67.3333				94.8333	95.3333	92	91	86.5	84.1667				91.5	73.8333	29	12.8333
	Remimazolam-6#	5.88889	30.3333	81.6667	90	87	92.6667				94.5	100	92.6667	91	95	91				91.8333	21.6667	18	28
	Remimazolam-7#	3.11111	17	33.3333	61.3333	49.3333	89.3333				74.6667	86.1667	76.3333	91.1667	86.8333	52.5				79.3333	63.1667	4.5	51.1667
	n	7	7	7	7	7	7				7	7	7	7	7	7				7	7	7	7
	average	5.87302	10.619	50.7143	70.8571	65.9524	75.6667				87.1429	86.881	77.9286	78.881	77.2143	63.7857				77.7143	46.0714	26.9762	30.0714
	sem	1.51941	5.22986	10.1276	4.4388	5.90239	4.85395				3.80083	6.79506	5.59417	8.90757	8.25885	8.09996				5.74246	9.96926	10.4799	10.4699
Fig. 4j
		Retr.
	Vehicle-1#	47.5
	Vehicle-2#	40.0833
	Vehicle-3#	30.9167
	Vehicle-4#	36.9167
	Vehicle-5#	65.8333
	Vehicle-6#	72.1667
	Vehicle-7#	81.5833
	Vehicle-8#	24.7917
	n	8
	average	49.97
	sem	7.337
	Remimazolam-1#	30.875
	Remimazolam-2#	36.25
	Remimazolam-3#	25.25
	Remimazolam-4#	82.875
	Remimazolam-5#	51.7917
	Remimazolam-6#	39.875
	Remimazolam-7#	49.5417
	n	7
	average	45.21
	sem	7.227
Fig. 4k
	Cond.	BL	CS 1	CS 2	CS 3	CS 4	CS 5			Ext	CS 1-2	CS 3-4	CS 5-6	CS 7-8	CS 9-10	CS 11-12			Retr.	CS 1-2	CS 3-4	CS 5-6	CS 7-8
	Vehicle-1#	4.61111	0	32	84	80	87				68.1667	43.1667	15.8333	8.16667	0	10.5				16	4.83333	0	15
	Vehicle-2#	8.55556	0	53.3333	53.6667	52.6667	52				85.5	85.1667	81	68.6667	31.3333	20.1667				27	9	3.83333	3.5
	Vehicle-3#	7.55556	0	32.3333	15	23.6667	33				48	54.6667	17	16.3333	9.5	27.6667				10.8333	13.5	13	8.5
	Vehicle-4#	2.27778	0	13	78.6667	87	85				93.8333	96	91	80.1667	22	68				65.3333	37.8333	25.3333	14.6667
	Vehicle-5#	25.4444	0	39.6667	78.6667	89.6667	89.3333				93.8333	87.1667	88.1667	38.6667	30.3333	24.6667				71.5	62.6667	10.3333	16.6667
	Vehicle-6#	17.7778	9.66667	17.6667	55.3333	79.3333	51.6667				90.6667	48.6667	41.6667	27	21.3333	12.8333				7.66667	10.5	3.83333	0
	Vehicle-7#	17.8333	0	7.66667	38	63	75.6667				68.3333	89.5	64.1667	29.3333	6.5	16.6667				38	13.5	16.5	23.8333
	Vehicle-8#	5.44444	17	16.3333	61.3333	83.6667	81.3333				86.8333	77.8333	79.8333	20.1667	23.3333	43				51.5	55.6667	20.6667	34.8333
	n	8	8	8	8	8	8				8	8	8	8	8	8				8	8	8	8
	average	11.1875	3.33333	26.5	58.0833	69.875	69.375				79.3958	72.7708	59.8333	36.0625	18.0417	27.9375				35.9792	25.9375	11.6875	14.625
	sem	2.88652	2.28956	5.4707	8.25505	7.95721	7.40936				5.77968	7.30846	10.9721	9.02625	4.03983	6.76424				8.74447	8.07811	3.14394	3.94754
	Remimazolam-1#	9.44444	45.6667	36	65.3333	35.3333	49.6667				85.6667	96.6667	95.8333	76.3333	46.8333	47				41.3333	45.1667	8.5	23.5
	Remimazolam-2#	25.1667	9.33333	76.6667	84	72.3333	80				100	99.1667	79.1667	85.8333	73.1667	78.8333				68.6667	65.8333	19.1667	21.3333
	Remimazolam-3#	11.8889	1	82.6667	66.6667	86.3333	92.3333				98.3333	100	100	100	52.6667	86.6667				88.1667	65	47.5	17.6667
	Remimazolam-4#	10.7778	0	0	15	18.6667	45.3333				50.1667	50	38.3333	39.8333	29.1667	24.1667				40.5	9	13.6667	4.16667
	Remimazolam-5#	7.5	0	7.66667	86.6667	84	85.3333				98.1667	100	100	92.1667	99.1667	88.1667				80	37.3333	37.5	47
	Remimazolam-6#	10.6667	7.33333	65	88.6667	92.6667	94.3333				97.1667	100	100	54.1667	48.8333	84				98.6667	94.6667	44	43.1667
	Remimazolam-7#	4.66667	0	52.6667	88.6667	93	92.6667				94.5	99.3333	99	91.5	92.5	91.8333				85.6667	4.16667	15	3.66667
	n	7	7	7	7	7	7				7	7	7	7	7	7				7	7	7	7
	average	11.4444	9.04762	45.8095	70.7143	68.9048	77.0952				89.1429	92.1667	87.4762	77.119	63.1905	71.5238				71.8571	45.881	26.4762	22.9286
	sem	2.46424	6.27603	12.3206	10.0297	11.2752	7.88197				6.74021	7.04192	8.67021	8.38135	9.75279	9.72475				8.68347	12.2645	6.06113	6.44132
Fig. 4l
		Retr.
	Vehicle-1#	8.95833
	Vehicle-2#	10.8333
	Vehicle-3#	11.4583
	Vehicle-4#	35.7917
	Vehicle-5#	40.2917
	Vehicle-6#	5.5
	Vehicle-7#	22.9583
	Vehicle-8#	40.6667
	n	8
	average	22.06
	sem	5.265
	Remimazolam-1#	29.625
	Remimazolam-2#	43.75
	Remimazolam-3#	54.5833
	Remimazolam-4#	16.8333
	Remimazolam-5#	50.4583
	Remimazolam-6#	70.125
	Remimazolam-7#	27.125
	n	7
	average	41.79
	sem	6.955

## Sheet: Fig. 5
Fig. 5c
		Cell / mm2
		PrL	IL	Cg	AID	AIV	GI/DI	S1	M1/M2	ECT	AU	PRH	LO	LS	MS	dHPC	vHPC	PAG
	Animal-1#	81.4246	76.4655	69.4881	23.4037	69.5802	16.6528	1.99227	29.7784	33.5791	14.781	19.1823	64.5643	30.3121	5.04848	1.7536	1.78516	23.6025
	Animal-2#	152.603	290.612	71.7752	30.9667	62.0861	9.58499	0.814816	16.9049	34.6879	8.14738	37.8799	166.063	27.714	17.8403	4.63613	7.84851	9.69795
	Animal-3#	162.126	214.032	113.971	5.91856	30.1213	2.00827	0.885671	31.934	56.0554	9.02848	59.1239	195.106	18.1873	3.55142	3.3571	0.491836	39.133
	Animal-4#	127.956	122.284	81.9719	74.4746	118.409	4.12913	4.46591	24.3107	39.537	12.2058	39.2327	220.215	14.723	0.528636	2.01892	8.73408	123.084
	n	4	4	4	4	4	4	4	4	4	4	4	4	4	4	4	4	4
	average	131	175.8	84.3	33.69	70.05	8.094	2.04	25.73	40.96	11.04	38.85	161.5	22.73	6.7422	2.941	4.715	48.88
	sem	18.03	47.76	10.26	14.57	18.25	3.269	0.8525	3.351	5.194	1.521	8.16	34.15	3.731	3.81691	0.665	2.089	25.45
Fig. 5g
		ACSF	PTX
	Cell-1#	88.8	1.2
	Cell-2#	185.5	24.4
	Cell-3#	119	0.6
	n	3	3
	average	131.1	8.733
	sem	28.56	7.835
Fig. 5j
		ACSF	Remimazolam
	Cell-1#	304.98	452.64
	Cell-2#	330.26	412.22
	Cell-3#	210.76	227.32
	Cell-4#	162.36	202
	Cell-5#	106.48	128.56
	Cell-6#	87.52	109.78
	Cell-7#	171.68	198.4
	n	7	7
	average	196.3	247.3
	sem	35.06	50.52
		Latency
		ACSF	Remimazolam
	Cell-1#	3	3
	Cell-2#	4	5
	Cell-3#	3	3
	Cell-4#	4	4
	Cell-5#	3	3
	Cell-6#	1	1
	Cell-7#	2	1
	n	7	7
	average	2.857	2.857
	sem	0.4041	0.5533
Fig. 5m
		ACSF	Remimazolam
	Cell-1#	2.3	2.93333
	Cell-2#	1.73333	1.96667
	Cell-3#	4.03333	1.73333
	Cell-4#	1.1	2.23333
	Cell-5#	1.73333	2.33333
	Cell-6#	66.8667	84.8
	Cell-7#	4.96667	3.86667
	n	7	7
	average	11.82	14.27
	sem	9.189	11.76
Fig. 5q
	Cond.	BL	CS 1	CS 2	CS 3	CS 4	CS 5			Ext	CS 1-2	CS 3-4	CS 5-6	CS 7-8	CS 9-10	CS 11-12			Retr.	CS 1-2	CS 3-4	CS 5-6	CS 7-8
	GFP-1#	1.16667	0	0	10	20	35.3333				64.5	70.8333	24.6667	21.6667	44.6667	39.5				27.8333	1.1667	0	0
	GFP-2#	1.77778	0	0	0	72.6667	72.6667				63	52.8333	55.1667	30	29.3333	30.8333				50.3333	0	9.5	0
	GFP-3#	0	0	0	0	30	62				55.5	47.5	56	37	37.3333	61.8333				61.8333	31.6667	10.3333	8.5
	GFP-4#	3.22222	0	7.6667	19.6667	50.6667	46.6667				32.8333	46.3333	43	34.1667	31.5	32.5				4.3333	7.3333	0	3.5
	GFP-5#	0	0	37.6667	54	64.6667	69.3333				66.5	71.1667	42.1667	64.8333	44.5	74.8333				56.1667	35.6667	20.5	29.8333
	GFP-6#	0	0	8.6667	8	65	50.3333				78.1667	46.8333	53	26.8333	36	26				31.5	4.3333	0	0
	GFP-7#	0	0	0	41.6667	37.6667	46				48.5	51.6667	48.3333	36.8333	50.8333	33.1667				49.8333	19.6667	12.3333	17
	GFP-8#	1.33333	0	10.6667	35.6667	21	42.6667				45.8333	22.1667	42.6667	21	35.8333	28.6667				31.6667	0	0	3.8333
	GFP-9#	2.38889	0	7.3333	17.6667	40.3333	64				65.5	49	62.8333	3.5	52	64.6667				15.3333	3.8333	2	4.8333
	GFP-10#	0	0	7.6667	44.3333	38.6667	68				70	50.6667	66.6667	73.3333	36.8333	46.8333				18.6667	19.5	0	0
	n	10	10	10	10	10	10				10	10	10	10	10	10				10	10	10	10
	average	0.9889	0	7.967	23.1	44.07	55.7				59.03	50.9	49.45	34.92	39.88	43.88				34.75	12.32	5.467	6.75
	sem	0.3743	0	3.566	6.161	5.885	4.113				4.234	4.334	3.829	6.519	2.449	5.483				6.047	4.234	2.296	3.066
	ChR2-1#	0	0	7	84.6667	83.6667	73.3333				63.5	74.6667	64.6667	71.8333	48.6667	58				70.8333	41	7.5	36.3333
	ChR2-2#	0	0	0	0	53.6667	46				77	73.5	77	35.1667	49.8333	67.1667				58.1667	49.5	36.3333	9.6667
	ChR2-3#	0	0	0	8.6667	22.3333	9.3333				69.6667	50.5	57.6667	38.5	63.5	52.5				31.6667	0	7.8333	21.1667
	ChR2-4#	0	0	24	66	54	76				56.3333	76.6667	63	39.5	38.5	56.1667				31.8333	3.5	0	4.8333
	ChR2-5#	0	8.3333	28	17.3333	48.3333	48.6667				72.6667	71.3333	62.5	51.6667	46.5	46				37.6667	17	0	5.5
	ChR2-6#	1.22222	8.3333	19.6667	53	27.6667	34.3333				66.5	64.5	60.3333	54.3333	59.3333	32				62.8333	41.8333	57	59.8333
	ChR2-7#	1.22222	16.6667	7	56	65	73.3333				42	48.3333	41.3333	53.6667	62.5	30.6667				68	51.6667	44.5	12.3333
	ChR2-8#	0	0	9.3333	32.6667	72	42.3333				66.5	55.5	29.6667	36	28.1667	35				54.6667	18.1667	14.8333	5.3333
	ChR2-9#	0	0	0	45.6667	79.3333	73.6667				94.8333	63.3333	39.3333	62.6667	62.6667	57.3333				29.3333	24.3333	5.5	8
	ChR2-10#	1.27778	0	25.3333	45.3333	56.6667	71.6667				63.5	60	34.3333	37	34.8333	42.3333				27.1667	10.5	17	0
	ChR2-11#	0	0	0	23	28	50				79.8333	63.8333	67.5	50.8333	52.3333	49.8333				38.5	27.3333	25.1667	20
	n	11	11	11	11	11	11				11	11	11	11	11	11				11	11	11	11
	average	0.3384	3.03	10.94	39.3	53.7	54.42				68.39	63.83	54.3	48.29	49.71	47.91				46.42	25.89	19.61	16.64
	sem	0.1748	1.694	3.381	7.74	6.308	6.435				4.069	2.915	4.657	3.653	3.623	3.575				5.018	5.441	5.73	5.305
Fig. 5r
		Retr.
	GFP-1#	7.25
	GFP-2#	14.9583
	GFP-3#	28.0833
	GFP-4#	3.79165
	GFP-5#	35.5417
	GFP-6#	8.95833
	GFP-7#	24.7083
	GFP-8#	8.875
	GFP-9#	6.49997
	GFP-10#	9.54167
	n	10
	average	14.82
	sem	3.414
	ChR2-1#	38.9166
	ChR2-2#	38.4167
	ChR2-3#	15.1667
	ChR2-4#	10.0417
	ChR2-5#	15.0417
	ChR2-6#	55.375
	ChR2-7#	44.125
	ChR2-8#	23.25
	ChR2-9#	16.7917
	ChR2-10#	13.6667
	ChR2-11#	27.75
	n	11
	average	27.14
	sem	4.51

## Sheet: Fig. 6
Fig. 6c
		ACSF	CNQX+APV
	Cell-1#	186.767	0.66667
	Cell-2#	256.667	1.4
	Cell-3#	92.4667	1.2
	Cell-4#	103.367	3.26667
	n	4	4
	average	159.8	1.633
	sem	38.55	0.566
Fig. 6e
		ACSF	CNQX+APV
	Cell-1#	99.4667	1
	Cell-2#	111.567	2.03333
	Cell-3#	59.3	1.5
	Cell-4#	50.6333	11
	n	4	4
	average	80.24	3.883
	sem	14.91	2.382
Fig. 6j
	Cond.	BL	CS 1	CS 2	CS 3	CS 4	CS 5			Ext	CS 1-2	CS 3-4	CS 5-6	CS 7-8	CS 9-10	CS 11-12			Retr.	CS 1-2	CS 3-4	CS 5-6	CS 7-8
	mCherry-1#	1.88889	8.33333	7.66667	79	83.6667	68.3333				92.3333	94	68	66.1667	64	80				67	44.5	42	14.5
	mCherry-2#	3.05556	10.3333	76.3333	88	88.6667	89.6667				71.8333	87.6667	76	73.3333	66.5	11.3333				56.8333	41.1667	0	3.5
	mCherry-3#	2.16667	7	20.3333	66	94.3333	84.3333				71.1667	81.1667	43.6667	15.6667	38.3333	44.8333				43.5	40.6667	0	3.5
	mCherry-4#	3.94444	0	0	46.6667	39	38				85.6667	90.8333	88.6667	35.5	31.3333	38.5				91.5	96.8333	29.3333	18.3333
	mCherry-5#	2.77778	0	20.3333	70.3333	90.3333	88.3333				97.1667	95.6667	95.3333	98.1667	96.8333	88.1667				95.8333	90.1667	74.6667	69.6667
	mCherry-6#	3.05556	0	35.3333	20	33.6667	85.3333				97.5	71.1667	85.1667	58.8333	60.8333	70.5				53.6667	15.8333	11.5	25.6667
	n	6	6	6	6	6	6				6	6	6	6	6	6				6	6	6	6
	average	2.81481	4.27778	26.6667	61.6667	71.6111	75.6667				85.9444	86.75	76.1389	57.9444	59.6389	55.5556				68.0556	54.8611	26.25	22.5278
	sem	0.298372	1.96151	11.0969	10.0812	11.264	8.15997				4.89173	3.75765	7.58854	11.8521	9.49751	11.8965				8.67624	12.9456	11.8285	10.0633
	ChR2-1#	3.27778	0	7.66667	54	73.3333	71.3333				61	37.8333	69.3333	49.5	60.6667	20.8333				50.1667	25	14.3333	26.1667
	ChR2-2#	2.61111	0	8.66667	27.6667	78.6667	82				14.5	48.5	31	5.83333	17.6667	17.3333				49.1667	0	6.83333	16.1667
	ChR2-3#	12.4444	0	0	59.6667	59	83				93	68.1667	47.1667	53.3333	59.5	27.1667				58.1667	32.3333	8.5	29.1667
	ChR2-4#	7.16667	0	0	58	75	92.3333				79	77	40	41.5	17.6667	12.3333				40.3333	61.1667	10.6667	8.16667
	ChR2-5#	11.5556	0	20.3333	50.3333	64.6667	74.3333				19.5	46.5	57.1667	28.5	33	55				23	12.6667	1.33333	0
	ChR2-6#	20.3333	7.66667	24.3333	9.66667	38	57.3333				66.3333	43.6667	17.3333	49.3333	46	35				11.5	5.83333	18.1667	4.33333
	ChR2-7#	8.55556	8.33333	21.6667	42.3333	39.6667	53				26.3333	65.5	79.8333	61.8333	43.8333	50.8333				33.6667	6	0	9.66667
	n	7	7	7	7	7	7				7	7	7	7	7	7				7	7	7	7
	average	9.42063	2.28571	11.8095	43.0952	61.1905	73.3333				51.381	55.3095	48.8333	41.4048	39.7619	31.2143				38	20.4286	8.54762	13.381
	sem	2.3028	1.47721	3.88107	6.94221	6.28968	5.35413				11.7666	5.57328	8.22565	7.10446	6.73338	6.2456				6.23143	8.04895	2.48107	4.14705
Fig. 6k
		Retr.
	mCherry-1#	42
	mCherry-2#	25.375
	mCherry-3#	21.9167
	mCherry-4#	59
	mCherry-5#	82.5833
	mCherry-6#	26.6667
	n	6
	average	42.9236
	sem	9.73949
	ChR2-1#	28.9167
	ChR2-2#	18.0417
	ChR2-3#	32.0417
	ChR2-4#	30.0833
	ChR2-5#	9.25
	ChR2-6#	9.95833
	ChR2-7#	12.3333
	n	7
	average	20.0893
	sem	3.79579
Fig. 6p
	Cond.	BL	CS 1	CS 2	CS 3	CS 4	CS 5			Ext	CS 1-2	CS 3-4	CS 5-6	CS 7-8	CS 9-10	CS 11-12			Retr.	CS 1-2	CS 3-4	CS 5-6	CS 7-8
	Vehicle-1#	1.16667	0	0	29	65.3333	50.3333				34.8333	43.3333	20.8333	58	10.6667	48.1667				39.6667	53.5	31.3333	0
	Vehicle-2#	1.44444	0	14.3333	16	67	79.3333				27.5	48.8333	52	68.6667	29	36.6667				19.5	20.1667	12	36.6667
	Vehicle-3#	1.22222	0	7	61.6667	79	80.6667				78.3333	82.3333	73.5	77.5	27.8333	35.5				54.5	21.5	24.1667	21.3333
	Vehicle-4#	2.61111	0	8.33333	43.1	66.3333	79.6667				67.5	46.5	31.3333	62.5	42.6667	37				21.3333	34	8.5	9.33333
	Vehicle-5#	5.72222	0	0	46	58.3333	81				71.3333	50.6667	27.1667	66.3333	53.5	37.5				20.1667	0	7.66667	4.33333
	n	5	5	5	5	5	5				5	5	5	5	5	5				5	5	5	5
	average	2.43333	0	5.93333	39.1533	67.2	74.2				55.9	54.3333	40.9667	66.6	32.7333	38.9667				31.0333	25.8333	16.7333	14.3333
	sem	0.863062	0	2.71907	7.77326	3.33267	5.97458				10.3111	7.10653	9.66629	3.27049	7.26227	2.32343				6.96567	8.80451	4.69474	6.62655
	CNO-1#	3.27778	0	7	30	27	49.3333				92.6667	95.6667	92.6667	84.3333	85.6667	88.6667				19.5	22.5	0.333333	7.16667
	CNO-2#	1.5	0	7	55	64.3333	88.6667				84.1667	89.6667	78.8333	81	60.8333	70				66.5	58.3333	43.1667	28.6667
	CNO-3#	4.22222	0	14.3333	45	82.6667	75.3333				96.6667	98.1667	95.3333	87.5	88.5	97.3333				60.8333	17	21	24.8333
	CNO-4#	8.55556	35	46.6667	84	83.3333	86				89.6667	96.6667	93.8333	80.6667	47.6667	85				71.8333	54.1667	48.8333	40.1667
	CNO-5#	27.5	35	29	73.6667	78.6667	83.3333				89	97.6667	99.8333	90.3333	51.8333	94.5				69.5	43	40.5	65
	n	5	5	5	5	5	5				5	5	5	5	5	5				5	5	5	5
	average	9.01111	14	20.8	57.5333	67.2	76.5333				90.4333	95.5667	92.1	84.7667	66.9	87.1				57.6333	39	30.7667	33.1667
	sem	4.76586	8.57321	7.61256	9.70143	10.619	7.15666				2.07069	1.53623	3.53263	1.86607	8.52197	4.78934				9.70945	8.29474	8.93442	9.56048
Fig. 6q
		Retr.
	Vehicle-1#	31.125
	Vehicle-2#	22.0833
	Vehicle-3#	30.375
	Vehicle-4#	18.2917
	Vehicle-5#	8.04167
	n	5
	average	21.98
	sem	4.254
	CNO-1#	12.375
	CNO-2#	49.1667
	CNO-3#	30.9167
	CNO-4#	53.75
	CNO-5#	54.5
	n	5
	average	40.14
	sem	8.151

## Sheet: Fig. 7
Fig. 7d
	Cond.	BL	CS 1	CS 2	CS 3	CS 4	CS 5			Ext	CS 1-2	CS 3-4	CS 5-6	CS 7-8	CS 9-10	CS 11-12			Retr.	CS 1-2	CS 3-4	CS 5-6	CS 7-8
	Vehicle-1#	1.88889	0	12.3333	57	45.3333	69.3333				29.8333	32.5	34	59.1667	51.3333	52				30	25	5	10.8333
	Vehicle-2#	1.5	0	28.6667	15.3333	86.6667	69.3333				11.6667	38.1667	46.1667	8.66667	42.8333	19				31.8333	55.3333	5.16667	0
	Vehicle-3#	2.61111	0	7	0	51.3333	50.6667				54.3333	42.6667	50.8333	56	38.6667	51.8333				43.1667	14.5	0	12.1667
	Vehicle-4#	2.94444	0	0	14.3333	46.3333	57.3333				78	72.1667	60	63.6667	52.1667	20.8333				60.6667	14.5	15.8333	4.5
	Vehicle-5#	0	8.33333	27	20.6667	0	35				66.5	74.3333	35.5	46.5	57.1667	54.6667				37.8333	18.3333	5	17.1667
	n	5	5	5	5	5	5				5	5	5	5	5	5				5	5	5	5
	average	1.78889	1.66667	15	21.4667	45.9333	56.3333				48.0667	51.9667	45.3	46.8	48.4333	39.6667				40.7	25.5333	6.2	8.93333
	sem	0.515021	1.66667	5.59861	9.51992	13.7818	6.42737				12.1088	8.84361	4.85381	9.94057	3.35683	8.08376				5.5049	7.69296	2.59989	3.01091
	Remimazolam-1#	0	0	0	33.6667	76.6667	57				77.6667	61.1667	100	69.6667	84.8333	69				70.3333	36.3333	15.1667	13.6667
	Remimazolam-2#	1.83333	0	0	25.3333	60.3333	50.3333				48.1667	56	76.3333	32	44.5	55.8333				50.3333	11.8333	4.83333	3.83333
	Remimazolam-3#	6.77778	0	0	47.3333	44	43.6667				55.8333	58.8333	59.5	57.8333	19.8333	56				59.6667	51.6667	31.8333	31.5
	Remimazolam-4#	6.33333	0	0	45.3333	43	86.3333				93.5	81.3333	58.1667	93	98.6667	88.8333				29.8333	34.6667	20	8.16667
	Remimazolam-5#	5.77778	0	0	48	46.3333	34.6667				67.6667	82.5	68.8333	41.1667	43.5	61.3333				61.5	30	23	30.5
	Remimazolam-6#	2.22222	0	0	29	50.3333	60.6667				86.6667	86.8333	83.8333	78.1667	70.5	54				51.6667	35.1667	37.6667	18.1667
	n	6	6	6	6	6	6				6	6	6	6	6	6				6	6	6	6
	average	3.82407	0	0	38.1111	53.4444	55.4444				71.5833	71.1111	74.4444	61.9722	60.3056	64.1667				53.8889	33.2778	22.0833	17.6389
	sem	1.15456	0	0	4.08671	5.30804	7.25803				7.20323	5.655	6.49254	9.36754	12.0379	5.41397				5.6509	5.23957	4.79057	4.66873
Fig. 7d
		Retr.
	Vehicle-1#	17.7083
	Vehicle-2#	23.0833
	Vehicle-3#	17.4583
	Vehicle-4#	23.875
	Vehicle-5#	19.5833
	n	5
	average	20.34
	sem	1.338
	Remimazolam-1#	33.875
	Remimazolam-2#	17.7083
	Remimazolam-3#	43.6667
	Remimazolam-4#	23.1667
	Remimazolam-5#	36.25
	Remimazolam-6#	35.6667
	n	6
	average	31.72
	sem	3.886

## Sheet: Supplementary Fig. 1
Supplementary Fig. 1d
		distance（m）
	Vehicle-1#	22.732	20.751	22.248	16.91	20.545	11.395
	Vehicle-2#	21.001	14.785	11.237	13.349	21.359	17.658
	Vehicle-3#	20.396	14.323	12.592	13.399	16.986	17.524
	Vehicle-4#	25.381	22.872	18.956	23.131	13.236	16.264
	Vehicle-5#	18.142	16.231	15.731	13.136	13.768	13.345
	n	5	5	5	5	5	5
	average	21.5304	17.7924	16.1528	15.985	17.1788	15.2372
	sem	1.21077	1.70404	2.02524	1.91929	1.67365	1.23465
	Remimazolam (2 mg/kg)-1#	24.649	17.363	24.362	15.928	16.496	19.061
	Remimazolam (2 mg/kg)-2#	17.728	12.543	14.851	11.028	12.615	4.231
	Remimazolam (2 mg/kg)-3#	16.819	18.522	25.444	17.293	28.44	24.533
	Remimazolam (2 mg/kg)-4#	30.089	16.006	16.032	16.492	10.778	13.021
	Remimazolam (2 mg/kg)-5#	34.815	17.529	22.549	14.807	19.076	14.721
	Remimazolam (2 mg/kg)-6#	12.639	7.002	12.527	8.688	10.099	5.48
	n	6	6	6	6	6	6
	average	22.7898	14.8275	19.2942	14.0393	16.2507	13.5078
	sem	3.49119	1.7816	2.23812	1.39598	2.81445	3.18646
	Remimazolam (4 mg/kg)-1#	20.506	20.013	16.016	18.917	14.31	14.649
	Remimazolam (4 mg/kg)-2#	18.679	15.112	11.952	16.54	13.321	12.136
	Remimazolam (4 mg/kg)-3#	9.536	10.659	13.479	12.038	11.878	8.711
	Remimazolam (4 mg/kg)-4#	28.469	17.661	14.018	12.433	19.103	10.8
	Remimazolam (4 mg/kg)-5#	21.979	13.275	9.895	12.94	10.049	10.378
	n	5	5	5	5	5	5
	average	19.8338	15.344	13.072	14.5736	13.7322	11.3348
	sem	3.05777	1.63481	1.02653	1.34929	1.52237	0.992765
	Remimazolam (8 mg/kg)-1#	8.089	15.12	12.203	14	14.153	13.213
	Remimazolam (8 mg/kg)-2#	5.874	8.362	10.351	17.589	16.055	16.562
	Remimazolam (8 mg/kg)-3#	9.59	10.787	11.224	13.873	11.813	8.562
	Remimazolam (8 mg/kg)-4#	6.784	8.686	12.894	10.231	11.611	6.741
	Remimazolam (8 mg/kg)-5#	26.556	13.347	12.702	9.46	12.34	13.445
	Remimazolam (8 mg/kg)-6#	18.033	12.11	11.322	10.265	4.738	9.204
	n	6	6	6	6	6	6
	average	12.4877	11.402	11.7827	12.5697	11.785	11.2878
	sem	3.33009	1.08173	0.401286	1.28308	1.56886	1.51242
Supplementary Fig. 1e
		Total distance
	Vehicle-1#	114.581
	Vehicle-2#	99.389
	Vehicle-3#	95.22
	Vehicle-4#	119.84
	Vehicle-5#	90.353
	n	5
	average	103.9
	sem	5.689
	Remimazolam (2 mg/kg)-1#	117.859
	Remimazolam (2 mg/kg)-2#	72.996
	Remimazolam (2 mg/kg)-3#	131.051
	Remimazolam (2 mg/kg)-4#	102.418
	Remimazolam (2 mg/kg)-5#	123.497
	Remimazolam (2 mg/kg)-6#	56.435
	n	6
	average	100.7
	sem	12.2
	Remimazolam (4 mg/kg)-1#	104.411
	Remimazolam (4 mg/kg)-2#	87.74
	Remimazolam (4 mg/kg)-3#	66.301
	Remimazolam (4 mg/kg)-4#	102.484
	Remimazolam (4 mg/kg)-5#	78.516
	n	5
	average	87.89
	sem	7.211
	Remimazolam (8 mg/kg)-1#	76.778
	Remimazolam (8 mg/kg)-2#	74.793
	Remimazolam (8 mg/kg)-3#	65.849
	Remimazolam (8 mg/kg)-4#	56.947
	Remimazolam (8 mg/kg)-5#	87.85
	Remimazolam (8 mg/kg)-6#	65.672
	n	6
	average	71.31
	sem	4.41
Supplementary Fig. 1f
		Center duration (s)
	Vehicle-1#	411.5
	Vehicle-2#	113
	Vehicle-3#	143.6
	Vehicle-4#	124
	Vehicle-5#	225.5
	n	5
	average	203.5
	sem	55.61
	Remimazolam (2 mg/kg)-1#	119.6
	Remimazolam (2 mg/kg)-2#	166.6
	Remimazolam (2 mg/kg)-3#	38.9
	Remimazolam (2 mg/kg)-4#	217.3
	Remimazolam (2 mg/kg)-5#	98.1
	Remimazolam (2 mg/kg)-6#	129.7
	n	6
	average	128.4
	sem	24.75
	Remimazolam (4 mg/kg)-1#	232.2
	Remimazolam (4 mg/kg)-2#	197.1
	Remimazolam (4 mg/kg)-3#	88.2
	Remimazolam (4 mg/kg)-4#	97.6
	Remimazolam (4 mg/kg)-5#	181.3
	n	5
	average	159.3
	sem	28.36
	Remimazolam (8 mg/kg)-1#	87.6
	Remimazolam (8 mg/kg)-2#	87.2
	Remimazolam (8 mg/kg)-3#	4.6
	Remimazolam (8 mg/kg)-4#	101.5
	Remimazolam (8 mg/kg)-5#	102.5
	Remimazolam (8 mg/kg)-6#	157.5
	n	6
	average	90.15
	sem	20.13
Supplementary Fig. 1h	Cond.	BL	CS 1	CS 2	CS 3	CS 4	CS 5			Ext	CS 1-2	CS 3-4	CS 5-6	CS 7-8	CS 9-10	CS 11-12			Retr.	CS 1-2	CS 3-4	CS 5-6	CS 7-8
	Vehicle-1#	0	0	0	21.6667	47.6667	63				78.3333	86.8333	83.8333	55.8333	14.8333	10.5				50.3333	8.8333	0	0
	Vehicle-2#	2	25.6667	48.6667	86.3333	40.6667	57				74.1667	84.1667	22.6667	0	5.8333	13.3333				23.6667	7.5	10.3333	0
	Vehicle-3#	0	0	51.3333	81	77	70.3333				32.1667	20.5	0	0	0	0				13.1667	0	0	0
	Vehicle-4#	0	0	27.6667	26.6667	74.6667	53.6667				63.6667	77.6667	57.6667	5.5	15.5	21.6667				51.5	3.8333	3.8333	0
	Vehicle-5#	5.38889	9	60.6667	32.3333	70.6667	62				28.8333	66.5	41.1667	25.3333	5.1667	32.8333				27.3333	25.8333	8.1667	7.5
	n	5	5	5	5	5	5				5	5	5	5	5	5				5	5	5	5
	average	1.47778	6.93334	37.6667	49.6	62.1334	61.2				55.4333	67.1333	41.0667	17.3333	8.26666	15.6667				33.2	9.19998	4.46666	1.5
	sem	1.05169	4.99712	10.8525	14.035	7.48673	2.84331				10.4691	12.1742	14.3694	10.6938	2.99425	5.51488				7.59959	4.43358	2.10251	1.5
	Remimazolam (2 mg/kg)-1#	0	0	28.3333	36.6667	35	30				76.1667	63.1667	35.3333	13.5	0	6.8333				17.3333	0	0	0
	Remimazolam (2 mg/kg)-2#	1.38889	32.3333	64.6667	68.3333	74	83.6667				68	87	30	19.5	11.8333	17.6667				6.66667	9	0	0
	Remimazolam (2 mg/kg)-3#	0	24.3333	38.3333	59.3333	58.6667	76.3333				77.6667	93.1667	75.8333	79	63.6667	58.8333				55	40.8333	11	0
	Remimazolam (2 mg/kg)-4#	0	28.6667	50.6667	53.6667	71.6667	50.3333				76.5	41.6667	9.6667	15.3333	19.3333	0				16.3333	1.33333	9.16667	8
	Remimazolam (2 mg/kg)-5#	0	9	68.6667	78	91.6667	79.3333				75.5	91.8333	70.5	73	31.3333	35.3333				68.1667	14.3333	10.8333	16.3333
	n	5	5	5	5	5	5				5	5	5	5	5	5				5	5	5	5
	average	0.277778	18.8667	50.1333	59.2	66.2	63.9333				74.7667	75.3667	44.2667	40.0667	25.2333	23.7333				32.7	13.1	6.2	4.86667
	sem	0.277778	6.16675	7.6468	6.98299	9.40603	10.2877				1.72772	10.0196	12.58	14.7325	10.8753	10.6119				12.118	7.40788	2.55136	3.25849
	Remimazolam (4 mg/kg)-1#	0	0	56	63	82	79.6667				87	84.6667	62.6667	78.6667	65.1667	48.3333				44.3333	33	5.83333	0
	Remimazolam (4 mg/kg)-2#	0	0	32.3333	75.3333	60.3333	83.3333				66	66	62.1667	31.3333	30	22.8333				9.83333	4.16667	4	14.3333
	Remimazolam (4 mg/kg)-3#	1.16667	0	92	88	71.3333	88				97.1667	95.5	93.5	93.1667	83.6667	79.6667				57.8333	36.1667	0	15.8333
	Remimazolam (4 mg/kg)-4#	0	0	0	2	44.6667	9.3333				70.8333	87.3333	39.3333	26.1667	37.3333	56				82.6667	65	64.6667	20.5
	Remimazolam (4 mg/kg)-5#	0	7	58	42	32.3333	59				68	87.1667	99.6667	76	30.6667	64.1667				30	41.8333	26	57.1667
	n	5	5	5	5	5	5				5	5	5	5	5	5				5	5	5	5
	average	0.233333	1.4	47.6667	54.0667	58.1333	63.8667				77.8	84.1333	71.4667	61.0667	49.3667	54.2				44.9333	36.0333	20.1	21.5667
	sem	0.233333	1.4	15.2461	15.0667	8.93221	14.5062				6.09723	4.88746	11.1292	13.5375	10.7138	9.40589				12.3402	9.74015	12.0161	9.53628
Supplementary Fig. 1i
		Retr.
	Vehicle-1#	14.7917
	Vehicle-2#	10.375
	Vehicle-3#	3.29168
	Vehicle-4#	14.7917
	Vehicle-5#	17.2083
	n	5
	average	12.09
	sem	2.461
	Remimazolam (2 mg/kg)-1#	4.33333
	Remimazolam (2 mg/kg)-2#	3.91667
	Remimazolam (2 mg/kg)-3#	26.7083
	Remimazolam (2 mg/kg)-4#	8.70833
	Remimazolam (2 mg/kg)-5#	27.4167
	n	5
	average	14.22
	sem	5.312
	Remimazolam (4 mg/kg)-1#	20.7917
	Remimazolam (4 mg/kg)-2#	8.08333
	Remimazolam (4 mg/kg)-3#	27.4583
	Remimazolam (4 mg/kg)-4#	58.2083
	Remimazolam (4 mg/kg)-5#	38.75
	n	5
	average	30.66
	sem	8.49
Supplementary Fig. 1k
	Cond.	BL	CS 1	CS 2	CS 3	CS 4	CS 5			Ext	CS 1-2	CS 3-4	CS 5-6	CS 7-8	CS 9-10	CS 11-12			Retr.	CS 1-2	CS 3-4	CS 5-6	CS 7-8
	Vehicle-1#	1.61111	0	16.3333	0	0	0				0	0	0	0	0	0				0	0	0	0
	Vehicle-2#	0	15.3333	1.66667	0	0	0				0	0	0	0	0	0				0	0	0	6.33333
	Vehicle-3#	0	0	0	0	0	0				0	0	0	0	0	0				0	0	0	0
	Vehicle-4#	2.27778	0	0	0	0	0				0	0	0	0	0	0				0	0	0	0
	Vehicle-5#	0	30.3333	8.33333	33	8.33333	0				0	0	0	0	0	0				0	0	0	0
	n	5	5	5	5	5	5				5	5	5	5	5	5				5	5	5	5
	average	0.777778	9.13333	5.26667	6.6	1.66667	0				0	0	0	0	0	0				0	0	0	1.26667
	sem	0.487814	6.07509	3.16474	6.6	1.66667	0				0	0	0	0	0	0				0	0	0	1.26667
	Remimazolam (4 mg/kg)-1#	0	0	0	0	0	0				33.6667	22	19.8333	13.3333	0	9.83333				0	0	0	0
	Remimazolam (4 mg/kg)-2#	0	0	0	0	0	0				0	0	0	0	0	0				0	0	0	0
	Remimazolam (4 mg/kg)-3#	0	0	0	0	0	0				0	4.83333	4.83333	0	6.16667	6.16667				0	0	0	0
	Remimazolam (4 mg/kg)-4#	1.27778	0	0	0	0	0				0	0	0	0	0	0				5.16667	0	0	0
	Remimazolam (4 mg/kg)-5#	0	0	0	0	0	0				0	0	0	0	0	0				0	0	0	0
	Remimazolam (4 mg/kg)-6#	0	0	0	0	0	0				8.83333	3.66667	7.83333	8.33333	8.5	8				0	0	3.83333	3.83333
	n	6	6	6	6	6	6				6	6	6	6	6	6				6	6	6	6
	average	0.212963	0	0	0	0	0				7.08333	5.08333	5.41667	3.61111	2.44444	4				0.861111	0	0.638889	0.638889
	sem	0.212963	0	0	0	0	0				5.50887	3.49172	3.17302	2.37333	1.57508	1.85043				0.861111	0	0.638889	0.638889
Supplementary Fig. 1l
		Retr.
	Vehicle-1#	0
	Vehicle-2#	1.58333
	Vehicle-3#	0
	Vehicle-4#	0
	Vehicle-5#	0
	n	5
	average	0.3167
	sem	0.3167
	Remimazolam (4 mg/kg)-1#	0
	Remimazolam (4 mg/kg)-2#	0
	Remimazolam (4 mg/kg)-3#	0
	Remimazolam (4 mg/kg)-4#	1.29167
	Remimazolam (4 mg/kg)-5#	0
	Remimazolam (4 mg/kg)-6#	1.91667
	n	6
	average	0.5347
	sem	0.3477

## Sheet: Supplementary Fig. 2
Supplementary Fig. 2e
		0-5 min	5-10 min	10-15 min	15-20 min	20-25 min	25-30 min
	Vehicle-1#	1610.42	1038.03	885.971	1117.26	1473.2	1002.57
	Vehicle-2#	1644.8	564.365	713.973	1168.49	1083.91	1656.8
	Vehicle-3#	2009.25	1058.63	841.739	697.7	1383.98	1573.19
	Vehicle-4#	1824.88	1339.1	971.454	1663.51	1108.69	678.074
	Vehicle-5#	1590.9	1862.13	1628.37	1659.13	1586.83	1540.14
	Vehicle-6#	1322.34	1725.36	1630.61	1341.76	956.072	888.66
	Vehicle-7#	1620.19	1443.9	1455.13	337.236	825.556	986.975
	n	7	7	7	7	7	7
	average	16.604	12.9022	11.6104	11.4073	12.026	11.8948
	sem	0.805085	1.6808	1.49508	1.84239	1.0686	1.47725
	Remimazolam-1#	1468.98	1373.03	1362.53	1311.41	1111.83	1654.33
	Remimazolam-2#	1818.94	1318.16	788.908	711.573	270.086	143.198
	Remimazolam-3#	970.512	915.541	751.588	783.089	852.626	851.784
	Remimazolam-4#	1699.23	1309.21	1219.65	1272.48	1151.39	1450.7
	Remimazolam-5#	1740.79	1730.18	1861.59	1551.17	1706.61	1679.18
	Remimazolam-6#	1689.83	1699.14	870.683	376.349	1078.49	401.55
	Remimazolam-7#	1472.16	1495.77	1670.26	1227.65	1236.93	821.631
	Remimazolam-8#	1465.64	1409.87	1347.24	1501.55	1365.53	1598.18
	n	8	8	8	8	8	8
	average	15.4076	14.0636	12.3406	10.9191	10.9669	10.7507
	sem	0.950014	0.904174	1.44949	1.48203	1.47014	2.13447
Supplementary Fig. 2f
		Total distance
	Vehicle-1#	71.2744
	Vehicle-2#	68.3233
	Vehicle-3#	75.6449
	Vehicle-4#	75.8571
	Vehicle-5#	98.6749
	Vehicle-6#	78.648
	Vehicle-7#	66.6898
	n	7
	average	76.4446
	sem	4.04696
	Remimazolam-1#	82.8211
	Remimazolam-2#	50.5086
	Remimazolam-3#	51.2514
	Remimazolam-4#	81.0267
	Remimazolam-5#	102.695
	Remimazolam-6#	61.1603
	Remimazolam-7#	79.2439
	Remimazolam-8#	86.8802
	n	8
	average	74.4484
	sem	6.51453
Supplementary Fig. 2g
		Center duration (s)
	Vehicle-1#	49.12
	Vehicle-2#	59.64
	Vehicle-3#	155.8
	Vehicle-4#	46.2
	Vehicle-5#	83
	Vehicle-6#	31.64
	Vehicle-7#	61.76
	n	7
	average	69.5943
	sem	15.5675
	Remimazolam-1#	76.4
	Remimazolam-2#	31.52
	Remimazolam-3#	9.52
	Remimazolam-4#	120.28
	Remimazolam-5#	94.16
	Remimazolam-6#	201.2
	Remimazolam-7#	48.96
	Remimazolam-8#	70.88
	n	8
	average	81.615
	sem	21.0734

## Sheet: Supplementary Fig. 3
Supplementary Fig. 3c
		ACSF	Flumazenil	Remimazolam
	Cell-1#	198.4	200.5	222.2
	Cell-2#	174.3	148.6	174.9
	Cell-3#	184.3	150.5	189.8
	Cell-4#	112	102.8	76.6
	Cell-5#	98.6	84.2	66.2
	Cell-6#	221.3	238.3	234.1
	Cell-7#	41.8	47.3	34.2
	n	7	7	7
	average	147.243	138.886	142.571
	sem	24.3649	25.1611	30.831
Supplementary Fig. 3e
		ACSF	Flumazenil	Remimazolam
	Cell-1#	81.2	92.5	90.1
	Cell-2#	117.5	97.4	66.5
	Cell-3#	176.7	189.5	186.8
	Cell-4#	126	98	87.7
	Cell-5#	79	82.1	55.5
	Cell-6#	182.2	191	223.7
	Cell-7#	87.7	91.6	66.8
	8
	n	7	7	7
	average	121.471	120.3	111.014
	sem	16.4321	18.1689	25.0907
Supplementary Fig. 3h
	Cond.	BL	CS 1	CS 2	CS 3	CS 4	CS 5			Ext	CS 1-2	CS 3-4	CS 5-6	CS 7-8	CS 9-10	CS 11-12			Retr.	CS 1-2	CS 3-4	CS 5-6	CS 7-8
	Vehicle+Vehicle-1#	0	0	0	17.6667	8.3333	44.6667				59.1667	38.1667	25.3333	26.3333	28.1667	12.8333				52.3333	0	0	0
	Vehicle+Vehicle-2#	0	0	30.6667	70.3333	63.3333	85				84.8333	79.1667	72.5	42.3333	34.8333	26.6667				55	0	0	4.1667
	Vehicle+Vehicle-3#	0	0	0	29	65.6667	17.6667				71	67.1667	69	72.3333	77.6667	38.6667				51.1667	77.5	47	4.5
	Vehicle+Vehicle-4#	0	0	0	7.3333	91.3333	81.6667				66.8333	77	67.1667	81.5	45.3333	16.8333				48	43.1667	7	15
	Vehicle+Vehicle-5#	0	0	0	7	79.6667	100				86.1667	85.8333	74.1667	0	4.6667	0				69.3333	54.3333	0	0
	Vehicle+Vehicle-6#	0	0	0	77.3333	80.6667	79.3333				79.8333	94.1667	92.3333	71	88.6667	27.6667				37.5	58.3333	3.8333	0
	n	6	6	6	6	6	6				6	6	6	6	6	6				6	6	6	6
	average	0	0	5.11112	34.7778	64.8333	68.0556				74.6389	73.5834	66.75	48.9167	46.5556	20.4444				52.2222	38.8889	9.63888	3.94445
	sem	0	0	5.11112	12.8142	12.0667	12.5248				4.38693	7.98352	9.06119	12.9665	12.875	5.51324				4.2277	13.1027	7.56141	2.37528
	Flumazenil+Vehicle-1#	0	0	0	48	64.3333	60				74.5	60	28.8333	8.8333	1	10.6667				63.3333	53.6667	27.1667	8.5
	Flumazenil+Vehicle-2#	0	0	0	0	55	81.6667				71	64.3333	46.6667	27	56.5	28.1667				50.6667	6	0	4.3333
	Flumazenil+Vehicle-3#	0	0	0	0	65.6667	86.6667				68.8333	80.1667	61.5	30.8333	31.8333	15.3333				30.6667	30.3333	0	4.6667
	Flumazenil+Vehicle-4#	0	0	9.6667	59.6667	84	76				57.8333	66	68.6667	60.6667	60.5	23.6667				28.6667	0	3.8333	4.3333
	Flumazenil+Vehicle-5#	0	0	0	15	71.6667	48.3333				42.5	37.8333	28.6667	29.6667	51.3333	33.8333				17.8333	13	0	0
	Flumazenil+Vehicle-6#	0	0	0	76.3333	100	100				96	96.3333	62.3333	17.6667	65	0.3333				71.1667	39.8333	5.1667	0
	Flumazenil+Vehicle-7#	0	0	0	40	88.3333	72.6667				83.5	80.6667	57.6667	79.5	36.8333	19				74.5	11.1667	16	11.6667
	n	7	7	7	7	7	7				7	7	7	7	7	7				7	7	7	7
	average	0	0	1.38096	34.1429	75.5714	75.0476				70.5952	69.3333	50.6191	36.3095	43.2857	18.7143				48.1191	22	7.45239	4.78571
	sem	0	0	1.38096	11.2924	5.96316	6.45146				6.51493	7.05468	6.17821	9.41373	8.40648	4.24431				8.54305	7.44601	3.92383	1.59891
	Flumazenil+Remimazolam-1#	0	0	0	37.6667	56	65.3333				57.6667	35.8333	41.5	7.3333	41.6667	36.8333				40.8333	16.3333	4.1667	4.3333
	Flumazenil+Remimazolam-2#	0	0	7.3333	43.3333	79.3333	81				76.1667	86.6667	72.8333	84.8333	93.5	98				32	32.5	0	5
	Flumazenil+Remimazolam-3#	0	0	0	38	42	63.6667				44.1667	64.8333	83.5	23.3333	23	15				67.3333	64	43.6667	14.5
	Flumazenil+Remimazolam-4#	0	0	8.3333	27	47.6667	85.6667				50	45.1667	30.5	17.3333	8.3333	0				12	0	0	3.8333
	Flumazenil+Remimazolam-5#	0	0	7.6667	30	43.6667	74				57.5	79.1667	73.1667	61.6667	47.8333	38.5				67.5	24.5	15.3333	0
	n	5	5	5	5	5	5				5	5	5	5	5	5				5	5	5	5
	average	0	0	4.66666	35.2	53.7333	73.9333				57.1	62.3333	60.3	38.9	42.8667	37.6667				43.9333	27.4667	12.6333	5.53332
	sem	0	0	1.91195	2.95259	6.84218	4.28356				5.39305	9.69193	10.2527	14.7175	14.4518	16.6944				10.6647	10.6	8.24999	2.40451
Supplementary Fig. 3i
		Retr.
	Vehicle+Vehicle-1#	13.0833
	Vehicle+Vehicle-2#	14.7917
	Vehicle+Vehicle-3#	45.0417
	Vehicle+Vehicle-4#	28.2917
	Vehicle+Vehicle-5#	30.9166
	Vehicle+Vehicle-6#	24.9167
	n	6
	average	26.17
	sem	4.78
	Vehicle+Flumazenil-1#	38.1667
	Vehicle+Flumazenil-2#	15.25
	Vehicle+Flumazenil-3#	16.4167
	Vehicle+Flumazenil-4#	9.20833
	Vehicle+Flumazenil-5#	7.70832
	Vehicle+Flumazenil-6#	29.0417
	Vehicle+Flumazenil-7#	28.3334
	n	7
	average	20.59
	sem	4.314
	Flumazenil+Remimazolam-1#	16.4167
	Flumazenil+Remimazolam-2#	17.375
	Flumazenil+Remimazolam-3#	47.375
	Flumazenil+Remimazolam-4#	3.95832
	Flumazenil+Remimazolam-5#	26.8333
	n	5
	average	22.39
	sem	7.227

[truncated: 4 more sheets: Supplementary Fig. 4, Supplementary Fig. 5, Supplementary Fig. 6, Supplementary Fig. 7]
